# Supplementary material for: The Cultural Dynamics of Copycat Suicide
Source: PLoS One. 2009 Sep 30;4(9):e7252. doi: 10.1371/journal.pone.0007252 (PMC2748702; doi:10.1371/journal.pone.0007252)
Supplement: Supplementary File S1 — The agent-based model (as a zipped.exe file) used to generate the results in the paper. (0.35 MB ZIP) [file pone.0007252.s001.zip]

Archive with 1 entries (1 files):
- copycat_suicide_ABM.exe
